# Supplementary material for: Risk assessment and mitigation evaluation of future yellow fever outbreaks under different climate scenarios: Insight from a case study of Brazil
Source: PLoS Negl Trop Dis. 2025 Oct 16;19(10):e0013448. doi: 10.1371/journal.pntd.0013448 (PMC12543279; doi:10.1371/journal.pntd.0013448)
Supplement: S1 Code — S2 Fig A: The impact of different vaccination rates (v) on the cumulative emergency vaccination doses require over the course of 15 weeks. S2 Fig B: The equivalence between reducing the mosquito-to-human transmission rate and administering additional emergency vaccines under the conditions of the 2017/2018 outbreak. (IPYNB) [file pntd.0013448.s004.ipynb]

# %% [code]
import numpy as np
from scipy.integrate import odeint, solve_ivp
from scipy.optimize import curve_fit
from scipy.interpolate import interp1d
import matplotlib.pyplot as plt
from ipywidgets import interact, IntSlider
import matplotlib.animation as animation

# %% [code]
#Use parameters used in Matlab too
beta1, beta2, = 4.789e-8, 1.318e-10;
phi, omega, lambda1 = 0.45, 2.38, 1/1.31;
gamma, sigma, eta = 1/0.82, 5.8e-10, 0.95
v = 0;

Rstar = 29;
s = 1.2*7;
rho = 72.7;
r=0.007;
mu_c = 0.18;

#r =0.007; Confused on what is this rho
rho = 29.1/28.1;
rho *= 0.7528/0.1578;
rho *= (1 + 28.1/29.1);
rho -= 29.1/28.1;
rho = rho*1.2;

#Write the temperature and rainfall dependent parameters.
def delta(Temp,Rain):
    return ((-0.32)+0.03*Temp)*((1+s)*np.exp(-r*((Rain) - Rstar)**2)/(s+np.exp(-r*((Rain)-Rstar)**2)));

def mu(Temp):
    return (7/((mu_c)*(Temp-12.7137)*(38.0481-Temp)))

def lambda2(Temp):
    return 0.0007*Temp*(Temp - 17.67)*np.sqrt(42.11-Temp);

#print(rho)

# Plot the parameters as a function of temperature. Note that here rainfall=0 means impact of rainfall is neglected.
Temp1 = np.linspace(17,38,1000)
Temp2 = np.linspace(17,38,1000)
fig = plt.figure(figsize=(10, 8))
ax1 = fig.add_subplot(221)
ax2 = fig.add_subplot(222)
ax1.title.set_text('1/Extrinsic Incubation Period')
ax2.title.set_text('Death Rate')
ax1.set_xlim([15,40])
ax1.set_ylim([0,1.2])
ax1.set_xlabel("Temperature (degrees Celsius)")
ax1.set_ylabel("Extrinsic Incubation Rate (1/week)")
ax2.set_xlim([15,40])
ax2.set_ylim([0,20])
ax2.set_xlabel("Temperature (degrees Celsius)")
ax2.set_ylabel("Death Rate (1/week)")
ax1.plot(Temp1, lambda2(Temp1), 'r--',label='1')
ax2.plot(Temp2, mu(Temp2), 'r--',label='2')

plt.tight_layout()
plt.show()
fig.savefig ('Mortality_and_Incubation.pdf', dpi =1200);

#Alternative plots

#plt.title("1/Extrinsic Incubation Period")
#plt.plot(Temp1, lambda2(Temp1), 'r--')
#plt.xlabel('Temperature (degrees Celsius)')
#plt.ylabel('Extrinsic Incubation Rate (1/week)')
#plt.xlim(0)
#plt.ylim(0)
#plt.legend()
#plt.show()

#Temp2 = np.linspace(17,38,1000)
#plt.title("Death Rate")
#plt.plot(Temp2, mu(Temp2,0), 'r--')
#plt.xlabel('Temperature (degrees Celsius)')
#plt.ylabel('Death Rate (1/week)')
#plt.xlim(0)
#plt.ylim(0)
#plt.legend()
#plt.show()


# %% [code]
Temp, Rain = 24.1, 28.2;

#Calculate the ODE system
def ODE_System(y, t, params): #include precipitation
    # Unpack the parameters
    beta1, beta2, mu_c = params
    #print(mu_c)
    
    
    # Unpack the variables
    S , V, E , I , A , R , D, X , Y , Z, C_I, C_A  = y;

    #No reinfection for humans, mosquitoes remain infected their whole life.

    #Equations for HUMANS - Susceptible, vaccinated, exposed, symptomatic infected, asymptomatic infected, recovered, dead.
    dSdt =  -1*beta1 * S * Z  - v*S;
    dVdt = v*S - (1-eta)*beta1*V*Z;
    dEdt = (1-eta)*beta1*V*Z + beta1 * S * Z - (lambda1) * E ;
    dIdt = phi * lambda1 * E - ( gamma + omega ) * I ;
    dAdt = (1 - phi ) * lambda1 * E - (gamma ) * A ;
    dRdt = gamma *( I + A ) ;
    dDdt = omega * I  ;

    #Equations for MOSQUITOES - Susceptible, exposed, infected.
    dXdt = ( delta(Temp,Rain) ) *( X + Y + Z )*np.exp((-1)*sigma*(X+Y+Z)) - beta2 * X *( I + A ) - ( mu(Temp) ) * X ;
    dYdt = beta2 * X *( I + A ) - ( lambda2(Temp) + mu(Temp) ) * Y ;
    dZdt = ( lambda2(Temp) ) * Y - ( mu(Temp) ) * Z ;

    #Cumulative HUMAN symptomatic infections and asymptomatic infections.
    dC_Idt =  phi * lambda1 * E ;
    dC_Adt =  (1 - phi ) * lambda1 * E;

    return [ dSdt , dVdt, dEdt , dIdt , dAdt , dRdt , dDdt , dXdt , dYdt , dZdt, dC_Idt, dC_Adt ];

#Start with initial number of infected in cumulative.
S0 , V0 , E0 , I0 , A0 , R0 , D0 , X0 , Y0 , Z0, C_I0, C_A0 = 41893754, 0, 0, 21, 25, 167575200, 0, 418937761, 150, 995, 21 ,25;
init_0 = [ S0 , V0, E0 , I0 , A0 , R0 , D0 , X0 , Y0 , Z0, C_I0, C_A0 ];

#Exclude mu_c as the parameter to change.
def ODE_System2(t, y, params): #include precipitation
    # Unpack the parameters
    beta1, beta2 = params
    #beta1, beta2, mu_c = params_opt
    #print(mu_c)
    
    # Unpack the variables
    S , V, E , I , A , R , D, X , Y , Z, C_I, C_A  = y;
    
    dSdt =  -1*beta1 * S * Z  - v*S;
    dVdt = v*S - (1-eta)*beta1*V*Z;
    dEdt = (1-eta)*beta1*V*Z + beta1 * S * Z - (lambda1) * E ;
    dIdt = phi * lambda1 * E - ( gamma + omega ) * I ;
    dAdt = (1 - phi ) * lambda1 * E - (gamma ) * A ;
    dRdt = gamma *( I + A ) ;
    dDdt = omega * I  ;

    dXdt = ( delta(Temp,Rain) ) *( X + Y + Z )*np.exp((-1)*sigma*(X+Y+Z)) - beta2 * X *( I + A ) - ( mu(Temp) ) * X ;
    dYdt = beta2 * X *( I + A ) - ( lambda2(Temp) + mu(Temp) ) * Y ;
    dZdt = ( lambda2(Temp) ) * Y - ( mu(Temp) ) * Z ;
    
    dC_Idt =  phi * lambda1 * E;
    dC_Adt =  (1 - phi ) * lambda1 * E ;

    return [ dSdt , dVdt, dEdt , dIdt , dAdt , dRdt , dDdt , dXdt , dYdt , dZdt, dC_Idt, dC_Adt ];


# %% [code]
# Predict 100 weeks. 
t_pred = np.linspace(0, 100, 1000) 
param_values = [beta1,  beta2,  mu_c];

# Solve the ODE and calculate values at time steps chosen using t_pred.
y_pred0 = odeint(ODE_System, init_0, t_pred, args = (param_values,))

# Fitting:
t_data = np.linspace(0,15,16);
# Data of infections in the 2017/2018 Northeast region Brazil epidemics.
x_data_true = [21, 45, 90, 135, 205, 145, 110, 95, 135, 55, 50, 45, 20, 20, 18, 5];

# Objective - this is a fit for three parameters beta_1, beta_2 and mu_c.
def objective(t, beta1, beta2, mu_c):
    # Linear (can be changed to cubic with not much difference) interpolation of the data starting from the knowledge of infected each week.
    y_interp = interp1d(t_data, x_data_true, kind='linear')
    init_0 = [ S0 , V0 , E0 , y_interp(t[0]) , A0 , R0 , D0 , X0 , Y0 , Z0, C_I0, C_A0 ];
    
    #The objective function returns model predictions for I(t) for different parameter values.
    y_pred = odeint(ODE_System, init_0, t, args=([beta1, beta2, mu_c ],))
    #Returns infected - note it is the fourth component since vector index starts at 0.
    return y_pred[:, 3].flatten()

# Fitting:
params_guess = [beta1, beta2, mu_c]  # Initial guess for sigma
#parameter bounds: Lower bounds for parameters not negative.
lower_bounds = [0 for element in params_guess] 
upper_bounds = [np.inf for element in params_guess]
bounds=(lower_bounds,upper_bounds)
#The optimization minimizes the difference between I_model(t) and the real data x_data_true.
params_opt, pcov = curve_fit(objective, t_data, x_data_true, p0=params_guess, bounds=bounds)

#t_pred = np.linspace(0, 15, 1000) #Fit for the weeks analysed
t_pred = np.linspace(0, 39, 1000)  # Fit until end of epidemics.
y_pred0 = odeint(ODE_System, init_0, t_pred, args=(params_opt,))


Fig = plt.figure(figsize=(8, 6))
plt.title("Fit")
plt.plot(t_data, x_data_true, 'bo', label='Data')
plt.plot(t_pred, y_pred0[:,3], 'r--', label='Projection')
plt.xlabel('Time (weeks)')
plt.ylabel('Human Symptomatic Infections')
plt.xlim(0)
plt.ylim(0)
plt.legend()
plt.show()
Fig.savefig ('Brazil_DataFitting.pdf', dpi =1200);

beta1, beta2, mu_c = params_opt
print(params_opt)
#Note that parameters correspond with those chosen for the purpose.

# %% [code]
#Plot representing the effect of temperature on number of symptomatic infected humans (with constant average rainfall).
Rain=28.2
for Temp in range(20,30,2):
    y_pred = odeint(ODE_System,init_0,t_pred,(np.array([beta1, beta2,mu_c]),))
    plt.plot(t_pred,y_pred[:,3], label = "T = " + str(Temp))
    plt.xlabel('Time (weeks)')
    plt.ylabel('Human Symptomatic Infections')
    plt.legend()

# %% [code]
#Plot representing the effect of rainfall on number of symptomatic infected humans (with constant average temperature).
Temp=24.1
for Rain in range(24,34,2):
    y_pred = odeint(ODE_System,init_0,t_pred,(np.array([beta1, beta2,mu_c]),))
    plt.plot(t_pred,y_pred[:,3], label = "R = " + str(Rain))
    plt.xlabel('Time (weeks)')
    plt.ylabel('Human Symptomatic Infections')
    plt.legend()

# %% [code]
#CHECK - Plot changes since the plot in the paper has r=0.0035.
#Symmetric among R=29, so what happens above 29 is same as what happens below 29 mirrored, or add sentence explaining that, maybe change values.
#Would do same as temperature - 24.2, 26.2, 28.2, 30.2, 32.2
# Complete plot showing the effect of rainfall on CUMULATIVE symptomatic infections, zooming in to better understand the differences.
t_observed = np.linspace(0,15,16)
r=0.0035;
fig2 = plt.figure(figsize=(10, 8))
plt.xlabel('Time (Weeks)')
plt.ylabel('Infections')
#Choose 52 weeks as end of epidemics to see yearly impact of epidemics.
plt.xlim([0, 52])
plt.title('Impact of Rainfall on Cumulative Symptomatic Infections', fontsize=22)

plt.xlabel('Time (Weeks)', fontsize=20)  # Increase x-axis label font size
plt.ylabel('Cumulative Symptomatic Infections', fontsize=20)    # Increase y-axis label font size

# Increase x and y ticks font size
plt.xticks(fontsize=18)
plt.yticks(fontsize=18)

params = [beta1, beta2]
Temp = 24.1
#Vary rain in each computation.
for Rain in range(24, 34, 2):
    #Take a long-term prediction. It is useful since we need more detail especially in the zoomed in section.
    t_span = (min(t_observed), 10*max(t_observed))
    t_sim = np.linspace(min(t_observed), 10*max(t_observed), 10000)
    sol = solve_ivp(ODE_System2, t_span, [ S0 , V0,  E0 , I0 , A0 , R0 , D0 , X0 , Y0 , Z0, C_I0, C_A0 ], args=(np.array(params),), t_eval=t_sim)
    # t_span = (min(t_observed), 10*max(t_observed))
    #t_sim_cum = np.linspace(min(t_observed), 10*max(t_observed), 151)
    #sol = solve_ivp(ODE_System2, t_span, [S0, V0, E0, I0, A0, R0, D0, X0, Y0, Z0], args=(np.array(params),), t_eval=t_sim_cum)
    #plt.plot(t_sim_cum, np.cumsum(sol.y[3]), label="Average Rainfall = " + str(Rain) + " mm", linewidth=2)

    #Construct the legend - note this plot shows cumulative symptomatic infections (10th compartment), not number of infected in the specific weeks.
    plt.plot(t_sim,sol.y[10],label = "Average Rainfall = " + str(Rain) + " mm" ,linewidth=2);
    plt.legend()
plt.legend(fontsize=14)
plt.grid(True)

# Adding a smaller subplot for the t = 40 to t = 50 time range
ax_zoom = fig2.add_axes([0.55, 0.4, 0.3, 0.3])  # Position and size [left, bottom, width, height]
ax_zoom.set_xlim([40, 50])
ax_zoom.set_ylim([5150, 5450])
ax_zoom.set_xlabel('Time (Weeks)')
ax_zoom.set_ylabel('Cumulative Symptomatic Infections')

for Rain in range(24, 34, 2):
    t_span_zoom = (min(t_observed), 10*max(t_observed))
    t_sim_zoom = np.linspace(min(t_observed), 10*max(t_observed), 151)
    sol_zoom = solve_ivp(ODE_System2, t_span_zoom, [S0, V0, E0, I0, A0, R0, D0, X0, Y0, Z0, C_I0, C_A0], args=(np.array(params),), t_eval=t_sim_zoom)
    ax_zoom.plot(t_sim_zoom, (sol_zoom.y[10]), label="Rainfall = " + str(Rain) + " mm", linewidth=2)

ax_zoom.grid(True)
plt.show()

#fig2.tight_layout()
fig2.savefig('Brazil_Impact_of_Rain_on_Infections_with_Zoom.pdf', dpi=1200)
#print(t_sim_zoom)

# %% [code]
# Complete plot showing the effect of temperature on the number of CUMULATIVE symptomatic infections.
# No zoom is required since there is a significant difference between the results for different temperatures chosen.
t_observed = np.linspace(0,15,16)
fig1=plt.figure(figsize=(10, 8))
plt.xlabel('Time (Weeks)')
plt.ylabel('Infections')
params=[beta1,beta2]
plt.xlim([0,50])
plt.ylim([0,7000])
plt.title('Impact of Temperature on Cumulative Infections',fontsize=22)
Rain = 28.2;
plt.xlabel('Time (Weeks)', fontsize=20)  # Increase x-axis label font size
plt.ylabel('Cumulative Symptomatic Infections', fontsize=20)    # Increase y-axis label font size

# Increase x and y ticks font size
plt.xticks(fontsize=18)
plt.yticks(fontsize=18)
#Take range centered around the average temperature during epidemic of 24.1 $^o$C
for Temp in range(20,30,2):
    Temp = Temp + 0.1;
    t_span = (min(t_observed), 10*max(t_observed))
    t_sim = np.linspace(min(t_observed), max(t_observed), 100)
    sol = solve_ivp(ODE_System2, t_span, [ S0 , V0,  E0 , I0 , A0 , R0 , D0 , X0 , Y0 , Z0, C_I0, C_A0 ], args=(np.array(params),), t_eval=t_sim)
    t_vals = np.array([0,1,2,3,4,5,6,7,8,9,10,11,12,13,14,15]);
    t_sim_cum = np.linspace(min(t_observed), 10*max(t_observed), 151)
    sol = solve_ivp(ODE_System2, t_span,[ S0 , V0,  E0 , I0 , A0 , R0 , D0 , X0 , Y0 , Z0 , C_I0, C_A0],  args=(np.array(params),), t_eval=t_sim_cum)
    #Take 10th compartment corresponding to cumulative infections.
    plt.plot(t_sim_cum,(sol.y[10]),label = "Average Temperature = " + str(Temp) + " $^o$C" ,linewidth=2);
    plt.legend(fontsize=14)
   # print(sol.y[7][-1])
plt.grid(True)
fig1.savefig ('Brazil_Impact_of_Temp_on_Infections.pdf', dpi =1200);

# %% [code]
#Study what happens to cumulative symptomatic infections after 15 weeks.
t_observed = np.linspace(0,15,16)
T_values = np.linspace(20, 28, 30)
R_values = np.linspace(24, 32, 30)

# Initialize matrix to store cumulative infections
cumulative_infections = np.zeros((len(T_values), len(R_values)))

# Solve ODE for each combination of T and R
for i, Temp in enumerate(T_values):
    for j, Rain in enumerate(R_values):
        #Change multiplier to study after a multiple of 15 weeks what happens.
        t_span = (min(t_observed), max(t_observed))
        t_sim = np.linspace(min(t_observed), max(t_observed), 100)
        sol = solve_ivp(ODE_System2, t_span, [ S0 , V0,  E0 , I0 , A0 , R0 , D0 , X0 , Y0 , Z0, C_I0, C_A0 ], args=(np.array(params),), t_eval=t_sim)
        #t_vals = np.array([0,1,2,3,4,5,6,7,8,9,10,11,12,13,14,15]);
       # t_sim_cum = np.linspace(min(t_observed), 3*max(t_observed), 151)
        
        #sol = solve_ivp(ODE_System2, t_span, [ S0 , V0,  E0 , I0 , A0 , R0 , D0 , X0 , Y0 , Z0, C_I0, C_A0 ], args=(np.array(params),), t_eval=t_sim_cum)
        
        cumulative_infections[i, j] = (sol.y[10])[-1]   # Store cumulative infections at the end

        #Find number of cases in each scenario and add them then in plot annotation.
        
        if (Temp > 24.13 and Temp < 24.14) and (Rain > 28.13 and Rain < 28.14):
            print((sol.y[10])[-1] )
            
        if (Temp > 26.3 and Temp < 26.4) and (Rain > 28.96 and Rain < 28.97):
            print((sol.y[10])[-1] )
        
        if (Temp > 27.7 and Temp < 27.8) and (Rain > 29.79 and Rain < 29.8):
            print((sol.y[10])[-1] )
        
#Studies cumulative infections after 15*3 weeks.        
fig3=plt.figure(figsize=(10, 6))
plt.imshow(cumulative_infections, extent=[R_values[0], R_values[-1], T_values[0], T_values[-1]], origin='lower', aspect='auto', cmap='plasma')
plt.colorbar(label='Cumulative Symptomatic Infections')
plt.scatter([28.2],[24.1], marker="*", linewidth=6,color='red', label = '2017/2018 YF Outbreak')
plt.scatter([28.9],[26.3], marker="*", linewidth=6,color='blue', label = 'RCP 4.5 Scenario (2050)')
plt.scatter([29.8],[27.8], marker="*", linewidth=6,color='green', label = 'RCP 8.5 Scenario (2050)')
plt.annotate('4572 cases', (28.2, 24.1), textcoords="offset points", xytext=(0,-20), ha='center', bbox=dict(facecolor='white', alpha=0.5))
plt.annotate('4923 cases', (28.9, 26.3), textcoords="offset points", xytext=(0,-20), ha='center', bbox=dict(facecolor='white', alpha=0.5))
plt.annotate('4945 cases', (29.8, 27.8), textcoords="offset points", xytext=(0,-20), ha='center', bbox=dict(facecolor='white', alpha=0.5))
plt.xlabel('Rainfall (mm)')
plt.ylabel('Temperature ($^o$C)')
plt.title('Cumulative Symptomatic Infections Under Different RCP Scenarios: Brazil')
plt.grid(True)
plt.legend()
plt.show()
fig3.savefig ('Brazil_Temp_vs_Rainfall.pdf', dpi =1200);

# %% [code]
#Study value of R0
Temp=24.1
Rain=28.2
beta1, beta2, = 4.789e-8, 1.318e-10;
phi, omega, lambda1 = 0.45, 2.38, 1/1.31;
gamma, sigma, eta = 1/0.82, 5.8e-10, 0.95;
mu_c = 0.18; #mu_c = 0.78;
#With mu_c = 0.18, R0 will always be smaller than 1.
S0_equil = 41893754;
s = 1.2*7;
Rstar = 29; r=0.007;


def delta(Temp,Rain):
    return ((-0.32)+0.03*Temp)*((1+s)*np.exp(-r*((Rain) - Rstar)**2)/(s+np.exp(-r*((Rain)-Rstar)**2)));
    #Use the second if studying model that is only temperature-dependent.
    #return ((-0.32)+0.03*Temp)
    
def mu(Temp):
    return (7/((mu_c)*(Temp-12.7137)*(38.0481-Temp)))

def lambda2(Temp):
    return 0.0007*Temp*(Temp - 17.67)*np.sqrt(42.11-Temp);

X0_equil = np.log(delta(Temp,Rain)/mu(Temp))/sigma;
print(X0_equil)

def R0_val(Temp,Rain,S0_equil):
    #First find X0 since I need to study what happens at disease-free equilibrium.
    #Take all the parameters dependent on temperature and rain.
    X0_equil = np.log(delta(Temp,Rain)/mu(Temp))/sigma;
    R0 = (beta1)*(beta2)*(S0_equil)*(X0_equil)*(lambda2(Temp))*(gamma-phi*omega+omega); #beta1 x beta2
    R0 = R0/(gamma*mu(Temp)*(gamma+omega)*(mu(Temp) + lambda2(Temp)));
    R0 = np.sqrt(R0);
    
    return R0

def RT_val(Temp,S0_equil):
    #First find X0 since I need to study what happens at disease-free equilibrium.
    #Take all the parameters dependent on temperature and rain.
    RT = (beta1)*(S0_equil)*(lambda2(Temp)); #beta1 x beta2
    RT = RT/(mu(Temp)*(mu(Temp) + lambda2(Temp)));
    
    return RT

T_values = np.linspace(22, 30, 10)
#Changes if you change mu_c to
#T_values = np.linspace(20, 28, 10)
R_values = np.linspace(24, 32, 10)

# Initialize matrix to store R0 values.
R0_values = np.zeros((len(T_values), len(R_values)))

#Average humans infected by an infected mosquito.
RT_values = np.zeros((len(T_values), len(R_values)))


# Find value of R0 for each combination of T and R.
for i, Temp in enumerate(T_values):
    for j, Rain in enumerate(R_values):
        #R0_values[i, j] = R0_val(T_values[i],R_values[j],S0_equil)
        #print(R0_values[i, j])
        RT_values[i, j] = RT_val(T_values[i],S0_equil)
        print(RT_values[i, j])

# %% [code]
#Study value of R0
Temp=24.1
Rain=28.2
beta1, beta2, = 4.789e-8, 1.318e-10;
phi, omega, lambda1 = 0.45, 2.38, 1/1.31;
gamma, sigma, eta = 1/0.82, 5.8e-10, 0.95;
mu_c = 0.18; 
#mu_c = 0.78;
#With mu_c = 0.18, R0 will always be smaller than 1.
S0_equil = 41893754;
s = 1.2*7;
Rstar = 29; r=0.007;

def delta(Temp,Rain):
    return ((-0.32)+0.03*Temp)*((1+s)*np.exp(-r*((Rain) - Rstar)**2)/(s+np.exp(-r*((Rain)-Rstar)**2)));

def mu(Temp):
    return (7/((mu_c)*(Temp-12.7137)*(38.0841-Temp)))

def lambda2(Temp):
    return 0.0007*Temp*(Temp - 17.67)*np.sqrt(42.11-Temp);

def R0_val(Temp,Rain,S0_equil):
    #First find X0 since I need to study what happens at disease-free equilibrium.
    #Take all the parameters dependent on temperature and rain, X0 represents susceptible mosquitoes at equilibrium.
    X0_equil = np.log(delta(Temp,Rain)/mu(Temp))/sigma;
    R0 = (beta1)*(beta2)*(S0_equil)*(X0_equil)*(lambda2(Temp))*(gamma-phi*omega+omega); #beta1 x beta2
    R0 = R0/(gamma*mu(Temp)*(gamma+omega)*(mu(Temp) + lambda2(Temp)));
    R0 = np.sqrt(R0);
    return R0

def RT_val(Temp,S0_equil):
    RT = (beta1)*(S0_equil)*(lambda2(Temp)); #beta1 x beta2
    RT = RT/(mu(Temp)*(mu(Temp) + lambda2(Temp)));
    
    return RT

#Study a narrower value of temperatures and rainfall
T_values = np.linspace(24, 28, 401)
R_values = np.linspace(28, 32, 401)

# Initialize matrix to store cumulative infections
#R0_values = np.zeros((len(T_values), len(R_values)))
RT_values = np.zeros((len(T_values), len(R_values)))

# Solve ODE for each combination of T and R
for i, Temp in enumerate(T_values):
    for j, Rain in enumerate(R_values):
        #R0_values[i, j] = R0_val(T_values[i],R_values[j],S0_equil)
        RT_values[i, j] = RT_val(T_values[i],S0_equil)
        
        if (Temp >= 24.13 and Temp < 24.14) and (Rain >= 28.13 and Rain < 28.14):
            #print(R0_values[i, j] )
            print(RT_values[i, j] )

        if (Temp >= 26.3 and Temp < 26.31) and (Rain >= 28.96 and Rain < 28.97):
            #print(R0_values[i, j] )
            print(RT_values[i, j] )
        
        if (Temp >= 27.79 and Temp < 27.8) and (Rain >= 29.79 and Rain < 29.8):
            #print(R0_values[i, j] )
            print(RT_values[i, j] )
            
        #if (Temp >= 26.3 and Temp < 26.4) and (Rain >= 28.96 and Rain < 28.97):
           # print(R0_values[i, j] )
        
        #if (Temp >= 27.7 and Temp < 27.8) and (Rain >= 29.79 and Rain < 29.8):
           # print(R0_values[i, j] )

#Values need to be changed.
fig3=plt.figure(figsize=(10, 6))
plt.imshow(RT_values, extent=[R_values[0], R_values[-1], T_values[0], T_values[-1]], origin='lower', aspect='auto', cmap='plasma')
plt.colorbar(label='$\mathcal{R}_0$')
plt.scatter([28.2],[24.1], marker="*", linewidth=6,color='red', label = '2017/2018 YF Outbreak')
plt.scatter([28.9],[26.3], marker="*", linewidth=6,color='blue', label = 'RCP 4.5 Scenario (2050)')
plt.scatter([29.8],[27.8], marker="*", linewidth=6,color='green', label = 'RCP 8.5 Scenario (2050)')
#Needs to change value check parameters used.
plt.annotate('$\mathcal{R}_0$ = 5.38', (28.2, 24.1), textcoords="offset points", xytext=(5,15), ha='center', bbox=dict(facecolor='white', alpha=0.5))
plt.annotate('$\mathcal{R}_0$ = 5.97', (28.9, 26.3), textcoords="offset points", xytext=(0,-20), ha='center', bbox=dict(facecolor='white', alpha=0.5))
plt.annotate('$\mathcal{R}_0$  = 5.99 ', (29.8, 27.8), textcoords="offset points", xytext=(0,-20), ha='center', bbox=dict(facecolor='white', alpha=0.5))
plt.xlabel('Rainfall (mm)')
plt.ylabel('Temperature ($^o$C)')
plt.title('Basic Reproduction Number')
plt.grid(True)
plt.legend()
plt.show()
fig3.savefig ('Brazil_Temp_vs_Rainfall_Basic_Rep_Number.pdf', dpi =1200);

# %% [code]
#Start here.
#Study effect of initial vaccination proportion (not considering emergency vaccination) on cumulative infections in population.

T_values = np.linspace(24, 28, 10)
#Vaccination values
V_values = np.linspace(80, 90, 10)

# Initialize matrix to store cumulative infections
cumulative_infections = np.zeros((len(T_values), len(V_values)))

# Solve ODE for each combination of T and R
for i, Temp in enumerate(T_values):
    for j, vacc in enumerate(V_values):
        
        t_span = (min(t_observed), 10*max(t_observed))
        t_sim = np.linspace(min(t_observed), 10*max(t_observed), 100)
        #sol = solve_ivp(ODE_System2, t_span, [ S0 , V0,  E0 , I0 , A0 , R0 , D0 , X0 , Y0 , Z0, C_I0, C_A0 ], args=(np.array(params),), t_eval=t_sim)
        #sol = solve_ivp(ode_model3, t_span, y0, args=(params[:5], T, R, lambda1, phi, omega, gamma, theta, sigma), t_eval=[10])
        
        #t_span = (min(t_observed), 10*max(t_observed))
        #t_sim = np.linspace(min(t_observed), 10*max(t_observed), 100)
        #sol = solve_ivp(ODE_System2, t_span, [ S0 , V0,  E0 , I0 , A0 , R0 , D0 , X0 , Y0 , Z0, C_I0, C_A0 ], args=(np.array(params),), t_eval=t_sim)
        #t_vals = np.array([0,1,2,3,4,5,6,7,8,9,10,11,12,13,14,15]);
        #t_sim_cum = np.linspace(min(t_observed), 10*max(t_observed), 151)
        
        S0_vacc = (1-0.01*V_values[j])*(41893754+R0)
        sol = solve_ivp(ODE_System2, t_span, [ S0_vacc , V0,  E0 , I0 , A0 , R0 , D0 , X0 , Y0 , Z0, C_I0, C_A0 ], args=(np.array(params),), t_eval=t_sim)
        
        #S0_equil = (sol.y[0])[-1]
        #X0_equil =  (sol.y[7])[-1]
        #cumulative_infections[i, j] = R0_val(T_values[i],mu_c,S0_equil,X0_equil)  # Store cumulative infections at the end
        #cumulative_infections[i, j] = (np.cumsum(sol.y[3]))[-1]
        cumulative_infections[i, j] = (sol.y[10])[-1]

fig3=plt.figure(figsize=(10, 6))
#Shows the axes values of plots which match those analysed.
plt.imshow(cumulative_infections, extent=[V_values[0], V_values[-1], T_values[0], T_values[-1]], origin='lower', aspect='auto', cmap='plasma')
plt.colorbar(label='Infections')
plt.xlabel('Vaccination Proportion (%)')
plt.ylabel('Temperature ($^o$C)')
plt.title('Cumulative Symptomatic Infections')
plt.grid(True)
plt.show()
fig3.savefig ('Brazil_Temp_vs_Rainfall_vaccinations2.pdf', dpi =1200);

# %% [code]
#Study effect of temperature and mu_c on R0. It is not in paper and can be erased or I can just construct curve where it does not exist.
#Note that for some small values of mu_c, there is no disease free mosquito equilibrium (they all die out) so talking about R_0 becomes meaningless.
#This uses the old R0 - need to change it when sending it to review.
Temp=24.1
Rain=28.2
beta1, beta2, = 4.789e-8, 1.318e-10;
phi, omega, lambda1 = 0.45, 2.38, 1/1.31;
gamma, sigma, eta = 1/0.82, 5.8e-10, 0.95;
mu_c = 0.18; #mu_c = 0.78;
#With mu_c = 0.18, R0 will always be smaller than 1.
S0_equil = 41893754;
s = 1.2*7;
Rstar = 29; r=0.007;


def delta(Temp,Rain):
    return ((-0.32)+0.03*Temp)*((1+s)*np.exp(-r*((Rain) - Rstar)**2)/(s+np.exp(-r*((Rain)-Rstar)**2)));
    #Use the second if studying model that is only temperature-dependent.
    #return ((-0.32)+0.03*Temp)
    
def mu(Temp):
    return (7/((mu_c)*(Temp-12.7137)*(38.0481-Temp)))

def lambda2(Temp):
    return 0.0007*Temp*(Temp - 17.67)*np.sqrt(42.11-Temp);

def R0_val(Temp,Rain,S0_equil):
    #First find X0 since I need to study what happens at disease-free equilibrium.
    #Take all the parameters dependent on temperature and rain.
    X0_equil = np.log(delta(Temp,Rain)/mu(Temp))/sigma;
    R0 = (beta1)*(beta2)*(S0_equil)*(X0_equil)*(lambda2(Temp))*(gamma-phi*omega+omega); #beta1 x beta2
    R0 = R0/(gamma*mu(Temp)*(gamma+omega)*(mu(Temp) + lambda2(Temp)));
    R0 = np.sqrt(R0);
    
    return R0

# Define grid of T and muC values
T_values = np.linspace(20, 30, 50)
muC_values = np.linspace(0, 0.4, 50)
R0_values = np.zeros((len(T_values), len(muC_values)))

# Solve ODE for each combination of T and muC.
for i, T in enumerate(T_values):
    for j, mu_c in enumerate(muC_values):
       mu_c=muC_values[j];
       R0_values[i, j] = R0_val(T_values[i],Rain,S0_equil);
       #print(R0_values[i, j])
        
fig11=plt.figure(figsize=(10, 6))
plt.imshow(R0_values, extent=[muC_values[0], muC_values[-1], T_values[0], T_values[-1]], origin='lower', aspect='auto',cmap='plasma')
plt.colorbar(label='Basic Reproduction Number, $\mathcal{R}_0$')
#plt.scatter([28.2],[24.1], marker="*", linewidth=6,color='red', label = '2017/2018 YF Outbreak')
#plt.scatter([28.9],[26.3], marker="*", linewidth=6,color='blue', label = 'RCP 4.5 Scenario (2050)')
#plt.scatter([29.8],[27.8], marker="*", linewidth=6,color='green', label = 'RCP 8.5 Scenario (2050)')
plt.xlabel('mu_c')
plt.ylabel('Temperature ($^o$C)')
plt.title('Basic Reproduction Number in Brazil under various RCP Scenarios')
plt.grid(True)
plt.legend()
plt.show()
fig11.savefig ('Basic_Reproduction_Number_Brazil.pdf', dpi =1200);

#The white cases (nan) is where there is no disease free equilibrium for mosquitoes.

# %% [code]
#Impact of transmission rates on the basic reproduction number.
#NEEDS TO BE CHANGED TO A MOSQUITO TO HUMAN TRANSMISSION RATE/R_H CURVE. Also uses old R0 instead of RH.
Temp=24.1
Rain=28.2
beta1, beta2, = 4.789e-8, 1.318e-10;
#We are increasing beta1 and beta2 by a great margin - our case is inconsistent with paper.
phi, omega, lambda1 = 0.45, 2.38, 1/1.31;
gamma, sigma, eta = 1/0.82, 5.8e-10, 0.95;
mu_c = 0.18; #mu_c = 0.78;
S0_equil = 41893754;
s = 1.2*7;
Rstar = 29; r=0.007;


def delta(Temp,Rain):
    return ((-0.32)+0.03*Temp)*((1+s)*np.exp(-r*((Rain) - Rstar)**2)/(s+np.exp(-r*((Rain)-Rstar)**2)));
    #Use the second if studying model that is only temperature-dependent.
    #return ((-0.32)+0.03*Temp)
    
def mu(Temp):
    return (7/((mu_c)*(Temp-12.7137)*(38.0481-Temp)))

def lambda2(Temp):
    return 0.0007*Temp*(Temp - 17.67)*np.sqrt(42.11-Temp);

def R0_val(Temp,Rain,S0_equil):
    #First find X0 since I need to study what happens at disease-free equilibrium.
    #Take all the parameters dependent on temperature and rain.
    X0_equil = np.log(delta(Temp,Rain)/mu(Temp))/sigma;
    R0 = (beta1)*(beta2)*(S0_equil)*(X0_equil)*(lambda2(Temp))*(gamma-phi*omega+omega); #beta1 x beta2
    R0 = R0/(gamma*mu(Temp)*(gamma+omega)*(mu(Temp) + lambda2(Temp)));
    R0 = np.sqrt(R0);
    
    return R0

# Define grid of beta1 and beta2 values
beta1_values = np.linspace(1e-8, 5e-7, 500)
beta2_values = np.linspace(1e-10 , 5e-9, 500)
R0_values = np.zeros((len(beta1_values), len(beta2_values)))

#Study values where R0=1
x_vals = []
y_vals = []
# Solve ODE for each combination of T and R
for i, beta1 in enumerate(beta1_values):
    for j, beta2 in enumerate(beta2_values): 
        beta1=beta1_values[i];
        beta2=beta2_values[j];
        R0_values[i, j] = R0_val(Temp,Rain,S0_equil);
        #print(R0_values[i, j])
        #Study if we can create a line by storing all the values for which R0 \in [0.99,1.01].
        if R0_values[i, j] > 0.99 and R0_values[i, j] < 1.01:
            x_vals.append(beta1)
            y_vals.append(beta2)
 
fig11=plt.figure(figsize=(10, 6))
plt.imshow(R0_values, extent=[beta1_values[0], beta1_values[-1], beta2_values[0], beta2_values[-1]], origin='lower', aspect='auto',cmap='plasma')
plt.colorbar(label='Basic Human Infection Reproduction Number, $\mathcal{R}_H$')
#plt.scatter([28.2],[24.1], marker="*", linewidth=6,color='red', label = '2017/2018 YF Outbreak')
#plt.scatter([28.9],[26.3], marker="*", linewidth=6,color='blue', label = 'RCP 4.5 Scenario (2070)')
#plt.scatter([29.8],[27.8], marker="*", linewidth=6,color='green', label = 'RCP 8.5 Scenario (2070)')
#Show line for R0=1
plt.plot(x_vals,y_vals, color='red',linewidth=4, label = '$\mathcal{R}_0$ = 1')
plt.xlabel('Mosquito-to-Human Transmission Rate')
plt.ylabel('Human-to-Mosquito Transmission Rate')
plt.title('Impact of Transmission Rates on Basic Human Infection Reproduction Number')
plt.legend()
plt.xlim([1e-8,5e-7])
plt.ylim([1e-10,5e-9])
plt.grid(True)
plt.show()
fig11.savefig ('transmission_params_Basic_Reproduction_Number_Brazil.pdf', dpi =1200);

# %% [code]
#Scenario analysis on the effect of emergency vaccination in reducing the number of YF cases.
fig = plt.figure(figsize=(10, 8))
ax1 = fig.add_subplot(221)
ax2 = fig.add_subplot(222)
ax3 = fig.add_subplot(223)
ax4 = fig.add_subplot(224)
ax1.title.set_text('Infectious Humans (Symptomatic + Asymptomatic)')
ax2.title.set_text('Cumulative Infectious Humans')
ax3.title.set_text('Symptomatic Infectious Humans')
ax4.title.set_text('Cumulative Symptomatic Infectious Humans')
ax1.set_xlim([0,16])
ax1.set_xlabel("Time (weeks)")
ax1.set_ylabel("Infected Humans")
ax2.set_xlim([0,16])
ax2.set_xlabel("Time (weeks)")
ax2.set_ylabel("Cumulative Infected Humans")
ax3.set_xlim([0,16])
ax3.set_xlabel("Time (weeks)")
ax3.set_ylabel("Symptomatic Infected Humans")
ax4.set_xlim([0,16])
ax4.set_xlabel("Time (weeks)")
ax4.set_ylabel("Cumulative Symptomatic Infected Humans")

t_pred = np.linspace(0,10/7,1000);

t_pred2 = np.linspace(0,10/7,10)

#If studying Brazil 2017 epidemics.
#Temp=24.1
#Rain=28.2
#If considering the possible impact under RCP 8.5.
Temp=27.8
Rain=29.8


beta1, beta2, = 4.789e-8, 1.318e-10;
#We are increasing beta1 and beta2 by a great margin - our case is inconsistent with paper.
phi, omega, lambda1 = 0.45, 2.38, 1/1.31;
gamma, sigma, eta = 1/0.82, 5.8e-10, 0.95;
mu_c = 0.18; #mu_c = 0.78;
S0_equil = 41893754;
s = 1.2*7;
Rstar = 29; r=0.007;

S0 , V0 , E0 , I0 , A0 , R0 , D0 , X0 , Y0 , Z0, C_I0, C_A0 = 41893754, 0, 0, 21, 25, 167575200, 0, 418937761, 150, 995, 21 ,25;
init_0 = [ S0 , V0, E0 , I0 , A0 , R0 , D0 , X0 , Y0 , Z0, C_I0, C_A0 ];

for i in range(1):
    v = 0*(2*i);
    y_pred = odeint(ODE_System,init_0,t_pred,(np.array([beta1, beta2,mu_c]),))
    y_pred2 = odeint(ODE_System,init_0,t_pred2,(np.array([beta1, beta2,mu_c]),))
    ax1.plot(t_pred,y_pred[:,3] + y_pred[:,4] ,label='Susceptible Humans')
    ax2.plot(t_pred,y_pred[:,10]+y_pred[:,11],label='Susceptible Mosquitoes')
    ax3.plot(t_pred,y_pred[:,3],label='Infected Humans')
    ax4.plot(t_pred,y_pred[:,10])

#Suppose vaccination starts at day 10.
t_pred = np.linspace(10/7,15,1000);

t_pred2 = np.linspace(10/7,15,15)

init_0 = [y_pred[:,i][-1] for  i in range(0,12)]

for i in range(5):
    v = 0.01*(2*(i));
    y_pred = odeint(ODE_System,init_0,t_pred - 10/7,(np.array([beta1, beta2,mu_c]),))
    y_pred2 = odeint(ODE_System,init_0,t_pred2 - 10/7,(np.array([beta1, beta2,mu_c]),))
    ax1.plot(t_pred,y_pred[:,3] + y_pred[:,4] ,label='Susceptible Humans')
    ax2.plot(t_pred,y_pred[:,10] + y_pred[:,11],label='Susceptible Mosquitoes')
    ax3.plot(t_pred,y_pred[:,3],label='Infected Humans')
    ax4.plot(t_pred,y_pred[:,10],label = '$v = $' + str(v))
    #Find prediction of infectious humans after 15 weeks to use in the following plot.
    print(y_pred[-1,10]+y_pred[-1,11])
    #print(np.cumsum(y_pred[:,3]+y_pred2[:,4])[-1])

ax1.grid('True')
ax2.grid('True')
ax3.grid('True')
ax4.grid('True')
ax4.legend()


plt.tight_layout()
plt.show()
fig.savefig ('Figure3_Brazil_Cum_Infections_Vaccination.pdf', dpi =1200);

# %% [code]
#Rewrite parameters.

beta1, beta2, = 4.789e-8, 1.318e-10;
phi, omega, lambda1 = 0.45, 2.38, 1/1.31;
gamma, sigma, eta = 1/0.82, 5.8e-10, 0.95;
mu_c = 0.18; 
#mu_c = 0.78;
S0_equil = 41893754;
s = 1.2*7;
Rstar = 29; r=0.007;
S0 , V0 , E0 , I0 , A0 , R0 , D0 , X0 , Y0 , Z0, C_I0, C_A0 = 41893754, 0, 0, 21, 25, 167575200, 0, 418937761, 150, 995, 21 ,25;

def delta(Temp,Rain):
    return ((-0.32)+0.03*Temp)*((1+s)*np.exp(-r*((Rain) - Rstar)**2)/(s+np.exp(-r*((Rain)-Rstar)**2)));
    #Use the second if studying model that is only temperature-dependent.
    #return ((-0.32)+0.03*Temp)
    
def mu(Temp):
    return (7/((mu_c)*(Temp-12.7137)*(38.0481-Temp)))

def lambda2(Temp):
    return 0.0007*Temp*(Temp - 17.67)*np.sqrt(42.11-Temp);

#Rain = 28.2
#Temp = 24.1
#Change for RCP 8.5
Rain, Temp = 29.8, 27.8

x_vals = []
y_vals = []
x_vals2 = []
y_vals3 = []
x_vals3 = []
y_vals2 = []

#Mosquito to human transmission rate in [10^{-8},7*10^{-8}]
beta1_values = np.linspace(1e-8, 7e-8, 100)
#Emergency vaccination rate in [0,0.08]
v_values = np.linspace(0 , 0.08,  100)

#More refined time t_pred or less refined with t_pred2
t_pred = np.linspace(0, 15, 1000)
t_pred2 = np.linspace(0, 15, 100)
t_observed = np.linspace(0,15,16)

# Initialize matrix to store cumulative infections
cumulative_infections = np.zeros((len(beta1_values), len(v_values)))

# Solve ODE for each combination of beta1 and v
for i, beta1 in enumerate(beta1_values):
    for j, v in enumerate(v_values):
        t_span = (min(t_observed), max(t_observed))
        t_sim = np.linspace(min(t_observed), max(t_observed), 100)
        params = [beta1, beta2]
        sol = solve_ivp(ODE_System2, t_span, [ S0 , V0,  E0 , I0 , A0 , R0 , D0 , X0 , Y0 , Z0, C_I0, C_A0  ], args=(np.array(params),), t_eval=t_sim)
        #t_vals = np.array([0,1,2,3,4,5,6,7,8,9,10,11,12,13,14,15]);
        
        #y_pred = odeint(ODE_System, init_0, t_pred, args=(np.array([beta1, beta2, mu_c]),))
        #y_pred2 = odeint(ODE_System, init_0, t_pred2, args=(np.array([beta1, beta2, mu_c]),))

        # Calculate cumulative infections
        #cumulative_infections_val = np.cumsum(y_pred2[:, 3] + y_pred2[:, 4])[-1]
        #cumulative_infections_list.append(cumulative_infections)

        #cumulative_infections[i, j] = R0_val(T_values[i],mu_c,S0_equil,X0_equil)  # Store cumulative infections at the end
        #cumulative_infections[i, j] = (np.cumsum(sol.y[3]) + np.cumsum(sol.y[4]))[-1]
        cumulative_infections[i,j] = (sol.y[10]+sol.y[11])[-1]
        #print(cumulative_infections[i,j])
        #Consider only symptomatic infections.
        #cumulative_infections[i,j] = (sol.y[10]+sol.y[11])[-1]
        
        
        #if cumulative_infections[i, j] > 0.995 and cumulative_infections[i, j] < 1.005:
            #x_vals.append(beta1)
            #y_vals.append(beta2)

        #Need to change this value otherwise no lines show. Check with previous plots. It is 10141
        if cumulative_infections[i, j] > 10091 and cumulative_infections[i, j] < 10191:
            x_vals.append(beta1)
            y_vals.append(v)
            
        if cumulative_infections[i, j] > 0.75*10091 and cumulative_infections[i, j] < 0.75*10191:
            x_vals2.append(beta1)
            y_vals2.append(v)
            
        if cumulative_infections[i, j] > 0.5*10091 and cumulative_infections[i, j] < 0.5*10191:
            x_vals3.append(beta1)
            y_vals3.append(v)
        
fig11=plt.figure(figsize=(10, 6))
plt.imshow(cumulative_infections, extent=[v_values[0], v_values[-1], beta1_values[0], beta1_values[-1]], origin='lower', aspect='auto', cmap = 'viridis')
plt.colorbar(label='Cumulative Infections')
plt.plot(y_vals, x_vals, color='red',linewidth=4, label = 'Cumulative Infections During 2017/2018 Outbreak')
plt.plot(y_vals2, x_vals2,color='orange',linewidth=4, label = '25% Reduction in Cumulative Infections')
plt.plot(y_vals3, x_vals3,color='purple',linewidth=4, label = '50% Reduction in Cumulative Infections')

plt.ylabel('Mosquito-to-Human Transmission Rate')
plt.xlabel('Emergency Vaccination Rate')
plt.title('Transmission Rates vs Emergency Vaccination Rate: RCP 8.5')
plt.legend()
plt.ylim([1e-8,0.7e-7])
plt.xlim([0,0.08])
plt.grid(True)
plt.show()
fig11.savefig ('vac_vs_transmission_params_Basic_Reproduction_Number_Brazil_RCP8.5.pdf', dpi =1200);

# %% [code]
beta1, beta2, = 4.789e-8, 1.318e-10;
phi, omega, lambda1 = 0.45, 2.38, 1/1.31;
gamma, sigma, eta = 1/0.82, 5.8e-10, 0.95;
mu_c = 0.18; 
#mu_c = 0.78;
S0_equil = 41893754;
s = 1.2*7;
Rstar = 29; r=0.007;
S0 , V0 , E0 , I0 , A0 , R0 , D0 , X0 , Y0 , Z0, C_I0, C_A0 = 41893754, 0, 0, 21, 25, 167575200, 0, 418937761, 150, 995, 21 ,25;
init_0 = [ S0 , V0, E0 , I0 , A0 , R0 , D0 , X0 , Y0 , Z0, C_I0, C_A0 ];
def delta(Temp,Rain):
    return ((-0.32)+0.03*Temp)*((1+s)*np.exp(-r*((Rain) - Rstar)**2)/(s+np.exp(-r*((Rain)-Rstar)**2)));
    #Use the second if studying model that is only temperature-dependent.
    #return ((-0.32)+0.03*Temp)
    
def mu(Temp):
    return (7/((mu_c)*(Temp-12.7137)*(38.0481-Temp)))

def lambda2(Temp):
    return 0.0007*Temp*(Temp - 17.67)*np.sqrt(42.11-Temp);

#Present case
#Rain = 28.2
#Temp = 24.1
#Change for RCP 8.5
Rain, Temp = 29.8, 27.8


fig = plt.figure(figsize=(10, 8))
ax1 = fig.add_subplot(221)
ax2 = fig.add_subplot(222)
ax3 = fig.add_subplot(223)
ax1.title.set_text('Infectious Humans (Symptomatic + Asymptomatic)')
ax2.title.set_text('Cumulative Infectious Humans')
ax3.title.set_text('Symptomatic Infectious Humans')
ax1.set_xlim([0,16])
ax1.set_xlabel("Time (weeks)")
ax1.set_ylabel("Infected Humans")
ax2.set_xlim([0,16])
ax2.set_xlabel("Time (weeks)")
ax2.set_ylabel("Cumulative Infected Humans")
ax3.set_xlim([0,16])
ax3.set_xlabel("Time (weeks)")
ax3.set_ylabel("Symptomatic Infected Humans")

t_pred = np.linspace(0,0,1000);

t_pred2 = np.linspace(0,0,10)

for i in range(1):
    y_pred = odeint(ODE_System,init_0,t_pred,(np.array([beta1, beta2,mu_c]),))
    y_pred2 = odeint(ODE_System,init_0,t_pred2,(np.array([beta1, beta2,mu_c]),))
    ax1.plot(t_pred,y_pred[:,3] + y_pred[:,4] ,label='Susceptible Humans')
    ax2.plot(t_pred,y_pred[:,10] + y_pred[:,11],label='Susceptible Mosquitoes')
    ax3.plot(t_pred,y_pred[:,3],label='Infected Humans')

    
t_pred = np.linspace(0,15,1000);

t_pred2 = np.linspace(0,15,14)

init_0 = [y_pred[:,i][-1] for  i in range(0,12)]

v  = 0;

cumulative_infections_diff = []
beta_values = []

for i in range(1):
    beta1 = params_opt[0];
    beta_values.append(beta1)
    
    # Solve ODEs for two time ranges - fine and less fine grid.
    y_pred = odeint(ODE_System, init_0, t_pred, (np.array([beta1, beta2, mu_c]),))

    # Cumulative infected humans (last time point)
    #cumulative_infected_humans = np.cumsum(y_pred2[:,3] + y_pred2[:,4])[-1]
    cumulative_infected_humans = y_pred[-1,10] + y_pred[-1,11]
    
    # Difference from 4360
    infections_diff = -4360 + cumulative_infected_humans
    cumulative_infections_diff.append(infections_diff)
    
    # Plotting other graphs
    ax1.plot(t_pred, y_pred[:,3] + y_pred[:,4], label=f'Susceptible Humans $\\beta_1$ = {round(beta1, 10)}')
    ax2.plot(t_pred, y_pred[:,10] + y_pred[:,11], label=f'Susceptible Mosquitoes $\\beta_1$ = {round(beta1, 10)}')
    ax3.plot(t_pred, y_pred[:,3], label=f'Infected Humans $\\beta_1$ = {round(beta1, 10)}')
    #print((np.cumsum(y_pred2[:,3] + y_pred2[:,4]))[-1])

# Finalize the plot
plt.tight_layout()
plt.show()

#Number vaccinated

fig.savefig ('Figure3_Brazil_Cum_Infections_beta1.pdf', dpi =1200);

# %% [code]
beta1, beta2, = 4.789e-8, 1.318e-10;
phi, omega, lambda1 = 0.45, 2.38, 1/1.31;
gamma, sigma, eta = 1/0.82, 5.8e-10, 0.95;
mu_c = 0.18; 
#mu_c = 0.78;
S0_equil = 41893754;
s = 1.2*7;
Rstar = 29; r=0.007;
S0 , V0 , E0 , I0 , A0 , R0 , D0 , X0 , Y0 , Z0, C_I0, C_A0 = 41893754, 0, 0, 21, 25, 167575200, 0, 418937761, 150, 995, 21 ,25;
init_0 = [ S0 , V0, E0 , I0 , A0 , R0 , D0 , X0 , Y0 , Z0, C_I0, C_A0 ];
def delta(Temp,Rain):
    return ((-0.32)+0.03*Temp)*((1+s)*np.exp(-r*((Rain) - Rstar)**2)/(s+np.exp(-r*((Rain)-Rstar)**2)));
    #Use the second if studying model that is only temperature-dependent.
    #return ((-0.32)+0.03*Temp)
    
def mu(Temp):
    return (7/((mu_c)*(Temp-12.7137)*(38.0481-Temp)))

def lambda2(Temp):
    return 0.0007*Temp*(Temp - 17.67)*np.sqrt(42.11-Temp);

#Present case
#Rain = 28.2
#Temp = 24.1
#Change for RCP 8.5
Rain, Temp = 29.8, 27.8

# Time intervals for the three phases
t_phase1 = np.linspace(0, 10/7, 500)  # No vaccination for 10 days
t_phase2 = np.linspace(10/7, 10/7 + 3, 500)  # Vaccination for 3 weeks
t_phase3 = np.linspace(10/7 + 3, 15, 500)  # No vaccination after that.
# Vaccination rates to be simulated
vaccination_rates = [0, 0.02, 0.04, 0.06, 0.08]

# Colors for different vaccination rates
colors = ['blue', 'green', 'red', 'purple', 'orange']

# Prepare figure
fig, (ax1, ax2) = plt.subplots(1, 2, figsize=(12, 5))

for idx, v in enumerate(vaccination_rates):
    # First phase of simulation: No vaccination (v = 0)
    y_phase1 = odeint(ODE_System, init_0, t_phase1, (np.array([beta1, beta2, mu_c]),))

    # Second phase of simulation: Vaccination applied with rate v
    init_0_phase2 = y_phase1[-1]
    y_phase2 = odeint(ODE_System, init_0_phase2, t_phase2, (np.array([beta1, beta2, mu_c]),))

    # Third phase of simulation: No vaccination after second phase (v = 0)
    init_0_phase3 = y_phase2[-1]
    y_phase3 = odeint(ODE_System, init_0_phase3, t_phase3, (np.array([beta1, beta2, mu_c]),))

    # Combine the time and results from all phases
    t_combined = np.concatenate([t_phase1, t_phase2, t_phase3])
    y_combined = np.vstack([y_phase1, y_phase2, y_phase3])

    # Plot Infectious Humans (Symptomatic + Asymptomatic)
    ax1.plot(t_combined, y_combined[:, 3] + y_combined[:, 4], color=colors[idx], label=f'v = {v}')
    ax1.set_xlabel("Time (weeks)")
    ax1.set_ylabel("Infectious Humans (Symptomatic + Asymptomatic)")
    ax1.set_title('Infectious Humans (Symptomatic + Asymptomatic)')

    # Plot Symptomatic Infectious Humans
    ax2.plot(t_combined, y_combined[:, 3], color=colors[idx], label=f'v = {v}')
    ax2.set_xlabel("Time (weeks)")
    ax2.set_ylabel("Symptomatic Infectious Humans")
    ax2.set_title('Symptomatic Infectious Humans')

# Add legends
ax1.legend()
ax2.legend()

plt.tight_layout()
plt.show()

# Save the figure
fig.savefig('Vaccination_Comparison_Two_Plots.pdf', dpi=1200)


# %% [code]
beta1, beta2, = 4.789e-8, 1.318e-10;
phi, omega, lambda1 = 0.45, 2.38, 1/1.31;
gamma, sigma, eta = 1/0.82, 5.8e-10, 0.95;
mu_c = 0.18; 
S0_equil = 41893754;
s = 1.2*7;
Rstar = 29; r=0.007;
v=0;
S0 , V0 , E0 , I0 , A0 , R0 , D0 , X0 , Y0 , Z0, C_I0, C_A0 = 41893754, 0, 0, 21, 25, 167575200, 0, 418937761, 150, 995, 21 ,25;
init_0 = [ S0 , V0, E0 , I0 , A0 , R0 , D0 , X0 , Y0 , Z0, C_I0, C_A0 ];
def delta(Temp,Rain):
    return ((-0.32)+0.03*Temp)*((1+s)*np.exp(-r*((Rain) - Rstar)**2)/(s+np.exp(-r*((Rain)-Rstar)**2)));
    #Use the second if studying model that is only temperature-dependent.
    #return ((-0.32)+0.03*Temp)
    
def mu(Temp):
    return (7/((mu_c)*(Temp-12.7137)*(38.0481-Temp)))

def lambda2(Temp):
    return 0.0007*Temp*(Temp - 17.67)*np.sqrt(42.11-Temp);

#Present case
Rain = 28.2
Temp = 24.1
#Change for RCP 8.5
#Rain, Temp = 29.8, 27.8

# Target value for cumulative infections Brazil epidemics case for different vaccination parameters.
target_values = [10141.295020719055,
9516.376216638751,
8982.982815202931,
8523.658071010317,
8124.888265640557]

# Target value for cumulative infections under RCP 8.5 for different vaccination parameters.
#target_values = [10979.253157937525,
#10196.780478907365,
#9544.595957336382,
#8994.48786796611,
#8525.434457242749]


target_value = target_values[0]


t_pred = np.linspace(0, 15, 1000)

# Range of beta1 values to test
beta_values = np.linspace(1e-8, 5.0e-8, 1000)  # Adjust as needed

# Store results
beta_intersections = []
cumulative_infections_list = []

for beta1 in beta_values:
        # Solve ODEs
    y_pred = odeint(ODE_System, init_0, t_pred, args=(np.array([beta1, beta2, mu_c]),))
        # Calculate cumulative infections
    cumulative_infections = y_pred[-1, 10] + y_pred[-1, 11]
    cumulative_infections_list.append(cumulative_infections)

        # Check if cumulative infections intersect the target value
    if np.abs(cumulative_infections - target_value) < 10:  # Adjust tolerance as needed
        beta_intersections.append(beta1)
            
            

# Print the beta1 values where cumulative infections intersect the target value
print("Beta1 values where cumulative infections intersect the target value:", beta_intersections)

# Plotting results for visualization
plt.figure(figsize=(10, 6))
plt.plot(beta_values, cumulative_infections_list, 'o-', label='Cumulative Infections')
plt.axhline(y=target_value, color='r', linestyle='--', label='$v$ = 0')
plt.axhline(y=target_values[1], color='orange', linestyle='--', label='$v$ = 0.02')
plt.axhline(y=target_values[2], color='green', linestyle='--', label='$v$ = 0.04')
plt.axhline(y=target_values[3], color='purple', linestyle='--', label='$v$ = 0.06')
plt.axhline(y=target_values[4], color='brown', linestyle='--', label='$v$ = 0.08')
plt.xlabel('Mosquito-To-Human Transmission Rate ($\\beta_1$) ')
plt.ylabel('Cumulative Infections')
plt.title('The Impact of Transmission Rates vs Vaccination During the 2017/2018 Outbreak')
#plt.title('The Impact of Transmission Rates vs Vaccination Under RCP 8.5 Scenario ')
plt.legend()
# Save as PDF with high resolution
plt.savefig('Fig9_updated.pdf', dpi=1200)
#plt.savefig('Fig9_updated_RCP8.5.pdf', dpi=1200)  
plt.show()

# %% [code]
beta1, beta2, = 4.789e-8, 1.318e-10;
phi, omega, lambda1 = 0.45, 2.38, 1/1.31;
gamma, sigma, eta = 1/0.82, 5.8e-10, 0.95;
mu_c = 0.18; 
S0_equil = 41893754;
s = 1.2*7;
Rstar = 29; r=0.007;
v=0;
S0 , V0 , E0 , I0 , A0 , R0 , D0 , X0 , Y0 , Z0, C_I0, C_A0 = 41893754, 0, 0, 21, 25, 167575200, 0, 418937761, 150, 995, 21 ,25;
init_0 = [ S0 , V0, E0 , I0 , A0 , R0 , D0 , X0 , Y0 , Z0, C_I0, C_A0 ];
def delta(Temp,Rain):
    return ((-0.32)+0.03*Temp)*((1+s)*np.exp(-r*((Rain) - Rstar)**2)/(s+np.exp(-r*((Rain)-Rstar)**2)));
    #Use the second if studying model that is only temperature-dependent.
    #return ((-0.32)+0.03*Temp)
    
def mu(Temp):
    return (7/((mu_c)*(Temp-12.7137)*(38.0481-Temp)))

def lambda2(Temp):
    return 0.0007*Temp*(Temp - 17.67)*np.sqrt(42.11-Temp);

#Present case
Rain = 28.2
Temp = 24.1
#Change for RCP 8.5
#Rain, Temp = 29.8, 27.8

t_observed = np.linspace(0,15,16)

fig1=plt.figure(figsize=(10, 8))
plt.xlabel('Time (Weeks)')
plt.ylabel('Infections')
params=[beta1,beta2]
plt.title('Impact of Initial Immunization Proportions on Cumulative Infections')
#plt.title('Impact of Initial Immunization Proportions on Cumulative Infections under RCP 8.5')
for initial_frac in range(80,92,2):
    t_span = (min(t_observed), 2*max(t_observed))
    t_sim = np.linspace(min(t_observed), max(t_observed), 100)
    #Start with x% vaccinated.
    S0 = (1-0.01*initial_frac)*(41893754+R0);
    sol = solve_ivp(ODE_System2, t_span,[ S0 , V0,  E0 , I0 , A0 , R0 , D0 , X0 , Y0 , Z0, C_I0, C_A0  ],  args=(np.array(params),), t_eval=t_sim)
    plt.plot(t_sim,sol.y[10] + sol.y[11],label = "Initial Vaccination Coverage = " + str(initial_frac) + " $\%$" ,linewidth=2);
    plt.legend()
plt.grid(True)
fig1.savefig ('Vac_Coverage.pdf', dpi =1200);
#fig1.savefig ('Vac_CoverageRCP8.5.pdf', dpi =1200);

# %% [code]
fig1=plt.figure(figsize=(10, 8))
plt.xlabel('Time (Weeks)')
plt.ylabel('Vaccinated Humans')
plt.xlim([0,16])
plt.title('Cumulative Emergency Vaccinations')

t_pred = np.linspace(0,10/7,1000);
beta1, beta2, = 4.789e-8, 1.318e-10;
phi, omega, lambda1 = 0.45, 2.38, 1/1.31;
gamma, sigma, eta = 1/0.82, 5.8e-10, 0.95;
mu_c = 0.18; 
S0_equil = 41893754;
s = 1.2*7;
Rstar = 29; r=0.007;
v=0;
S0 , V0 , E0 , I0 , A0 , R0 , D0 , X0 , Y0 , Z0, C_I0, C_A0 = 41893754, 0, 0, 21, 25, 167575200, 0, 418937761, 150, 995, 21 ,25;
init_0 = [ S0 , V0, E0 , I0 , A0 , R0 , D0 , X0 , Y0 , Z0, C_I0, C_A0 ];

def delta(Temp,Rain):
    return ((-0.32)+0.03*Temp)*((1+s)*np.exp(-r*((Rain) - Rstar)**2)/(s+np.exp(-r*((Rain)-Rstar)**2)));
    #Use the second if studying model that is only temperature-dependent.
    #return ((-0.32)+0.03*Temp)
    
def mu(Temp):
    return (7/((mu_c)*(Temp-12.7137)*(38.0481-Temp)))

def lambda2(Temp):
    return 0.0007*Temp*(Temp - 17.67)*np.sqrt(42.11-Temp);

#Present case
Rain = 28.2
Temp = 24.1
#Change for RCP 8.5
#Rain, Temp = 29.8, 27.8
plt.grid(True)
for i in range(1):
    v = 0*(2*i);
    y_pred = odeint(ODE_System,init_0,t_pred,(np.array([beta1, beta2,mu_c]),))
    #y_pred2 = odeint(ODE_System,init_0,t_pred2,(np.array([beta1, beta2,mu_c]),))
    plt.plot(t_pred,y_pred[:,1])

    
t_pred = np.linspace(10/7,15,1000);

init_0 = [y_pred[:,i][-1] for  i in range(0,12)]


for i in range(5):
    v = 0.01*(2*(i));
    y_pred = odeint(ODE_System,init_0,t_pred - 10/7,(np.array([beta1, beta2,mu_c]),))
    y_pred2 = odeint(ODE_System,init_0,t_pred2 - 10/7,(np.array([beta1, beta2,mu_c]),))
    plt.plot(t_pred,y_pred[:,1],label = '$v = $' + str(v))
    
plt.legend()
    
plt.grid(True)
fig1.savefig ('emergency_vaccines.pdf', dpi =1200);
